# Supplementary material for: Effectiveness of creative story therapy for dementia: a systematic review and meta-analysis
Source: Eur J Med Res. 2023 Sep 14;28:342. doi: 10.1186/s40001-023-01337-7 (PMC10500921; doi:10.1186/s40001-023-01337-7)
Supplement: Supplementary file 3 — Additional file 3: Original data of creative expression story therapy included in the literature. [file 40001_2023_1337_MOESM3_ESM.xlsx]

## Sheet: Sheet1
Outcome indicators	Author,year	X	SD	total	X	SD	total
Congnition function	Cai,2019	16.95	1.72	20	16.2	1.6	20
	Fan,2021	26.79	2.03	56	23.96	1.85	56
	Lin,2019	20.47	5.75	43	19.29	6	48
	Shen,2021	22.75	3.07	40	18.12	2.13	40
	Wang,2013	20.17	5.44	29	14.96	5.3	29
	Wang,2020	23.28	3.77	38	19.35	4.16	38
	xia,2020	22.61	2.35	32	19.91	2.26	32
CSDD	Cai,2019	4.01	1.34	20	7.54	2.01	20
	Lin,2019	2.26	2.49	43	3.44	3.26	48
	phillips,2010	4.3	4.56	28	3.63	3.64	28
	Wang,2013	5.03	2.9	29	8	2.96	29
	Ye,2019	3.42	5.55	10	3.1	4.35	10
QOL	Lin,2019	32.33	6.47	43	30.13	5.96	48
	phillips,2010	44.98	6.37	28	45.16	5.35	28
	Wang,2013	14.45	1.69	29	12.28	1.15	29
	xia,2020	41.26	2.35	32	36.34	2.18	32
SC	Lin,2019	6.38	0.77	43	5.94	0.81	48
	phillips,2010	5.87	1.04	28	5.35	1.24	28
BC	Lin,2019	6.35	0.79	43	6.56	0.62	48
	phillips,2010	6.14	0.92	28	5.66	1.23	28
